# Supplementary material for: Geographical Landscape and Transmission Dynamics of SARS-CoV-2 Variants Across India: A Longitudinal Perspective
Source: Front Genet. 2021 Dec 17;12:753648. doi: 10.3389/fgene.2021.753648 (PMC8719586; doi:10.3389/fgene.2021.753648)
Supplement: Supplementary file 1 [file DataSheet1.ZIP]

Archive with 2 entries (2 files):
- Supplementary Tables.xlsx
- Supplementary_Longitudinal SARS-CoV-2 landscape of India.docx
