# Supplementary material for: Geographical Landscape and Transmission Dynamics of SARS-CoV-2 Variants Across India: A Longitudinal Perspective
Source: Front Genet. 2021 Dec 17;12:753648. doi: 10.3389/fgene.2021.753648 (PMC8719586; doi:10.3389/fgene.2021.753648)
Supplement: Supplementary file 1 [file DataSheet1.ZIP › Supplementary Tables.xlsx]

## Sheet: Supplementary Table 2
Supplementary Table 2. Frequency of Lineages: Showing the frequency of all lineages observed in our dataset
Lineages	Frequency	Major Lineages
A	0.56	A*
A.23.1	0.01
A.7	0.13
A.9	0.22
AE.2	0.01
AM.1	0.01
B	0.43	B
B.1	11.19	B.1
B.1.1	6.97	B.1.1
B.1.1.101	0.56	B.1.1.101
B.1.1.216	3.91	B.1.1.216
B.1.1.306	17.1	B.1.1.306
B.1.1.326	4.7	B.1.1.326
B.1.1.354	0.47	B.1.1.354
B.1.1.46	1.26	B.1.1.46
B.1.1.7	2.99	B.1.1.7
B.1.113	0.8	B.1.113
B.1.143	0.42	B.1.143
B.1.210	3.77	B.1.210
B.1.247	0.52	B.1.247
B.1.36	9.79	B.1.36*
B.1.36.8	4.56
B.1.36.9	0.04
B.1.36.38	0.28
B.1.36.10	0.34
B.1.36.16	0.04
B.1.36.17	0.22
B.1.36.18	0.37
B.1.36.19	0.01
B.1.36.22	0.33
B.1.36.24	0.04
B.1.36.29	8.9
B.1.36.31	0.04
B.1.36.35	0.03
B.1.36.39	0.01
B.1.540	0.75	B.1.540
B.1.560	0.6	B.1.560
B.1.617	0.37	B.1.617
B.1.617.1	6	B.1.617.1
B.1.617.2	0.69	B.1.617.2
B.1.617.3	0.5	B.1.617.3
B.1.618	0.92	B.1.618
B.6	3.28	B.6*
B.6.1	0.03
B.6.3	0.01
B.6.7	0.03
B.6.6	1
B.1.1.1	0.01	Others
B.1.1.10	0.03
B.1.1.116	0.01
B.1.1.141	0.01
B.1.1.174	0.07
B.1.1.194	0.09
B.1.1.201	0.18
B.1.1.231	0.03
B.1.1.25	0.29
B.1.1.254	0.03
B.1.1.27	0.01
B.1.1.274	0.04
B.1.1.28	0.03
B.1.1.282	0.07
B.1.1.291	0.01
B.1.1.33	0.01
B.1.1.340	0.26
B.1.1.345	0.24
B.1.1.353	0.01
B.1.1.355	0.01
B.1.1.364	0.01
B.1.1.409	0.01
B.1.1.414	0.08
B.1.1.416	0.01
B.1.1.419	0.03
B.1.1.425	0.01
B.1.1.431	0.09
B.1.1.434	0.01
B.1.1.464	0.01
B.1.1.519	0.01
B.1.1.57	0.04
B.1.1.74	0.01
B.1.1.8	0.18
B.1.145	0.2
B.1.149	0.01
B.1.153	0.04
B.1.160	0.03
B.1.177	0.03
B.1.177.16	0.03
B.1.177.87	0.01
B.1.184	0.22
B.1.195	0.22
B.1.2	0.05
B.1.206	0.01
B.1.214.2	0.01
B.1.222	0.05
B.1.234	0.01
B.1.243	0.01
B.1.258	0.03
B.1.258.20	0.01
B.1.260	0.03
B.1.280	0.01
B.1.289	0.01
B.1.351	0.05
B.1.369	0.18
B.1.380	0.01
B.1.395	0.01
B.1.398	0.01
B.1.399	0.01
B.1.404	0.01
B.1.432	0.01
B.1.441	0.07
B.1.458	0.12
B.1.465	0.05
B.1.468	0.01
B.1.523	0.05
B.1.524	0.05
B.1.525	0.07
B.1.533	0.03
B.1.537	0.18
B.1.538	0.26
B.1.548	0.24
B.1.566	0.01
B.1.569	0.05
B.1.577	0.03
B.1.609	0.01
B.1.83	0.01
B.4	0.03
B.4.7	0.14
B.61	0.01
P.2	0.01
R.1	0.03

## Sheet: Supplementary Table 3
Supplementary Table 3: High frequent mutations (top 20) across Indian sequences
Position	Type of mutations	Variants	Amino acid Mutation	Amino acid Position	Frequency (%)
23403	non-synonymous	A23403G	D614G	S:614	94.38
3037	synonymous	C3037T	F924F	ORF1a:924	94.11
241	untranslated region	C241T	NA	5'UTR	94.1
14408	non-synonymous	C14408T	P314L	ORF1b:314	93.24
28881	non-synonymous	G28881A	R203K	N:203	49.4
28882	non-synonymous	G28882A	R203K	N:203	40.93
28883	non-synonymous	G28883C	G204R	N:204	40.88
25563	non-synonymous	G25563T	Q57H	ORF3a:57	28.97
18877	synonymous	C18877T	L1804L	ORF1b:1804	28.63
26735	synonymous	C26735T	Y71Y	M:71	28.5
28854	non-synonymous	C28854T	S194L	N:194	27.34
22444	synonymous	C22444T	D294D	S:294	27.03
313	synonymous	C313T	L16L	ORF1a:16	18.71
5700	non-synonymous	C5700A	A1812D	ORF1a:1812	18.32
23604	non-synonymous	C23604A/G	P681H/R	S:681-682	14.03
3267	non-synonymous	C3267T	T1001I	ORF1a:1001	12.24
29742	untranslated region	G29742T/C/A	NA	3'UTR	11.48
21034	non-synonymous	C21034T	L2523F	ORF1b:2523	11.01
23012	non-synonymous	G23012C/A	E484Q/K	S:484	9.43
29402	non-synonymous	G29402T	D377Y	N:377	9.35
28183	non-synonymous	G28183T	S97I	ORF8:97	9.17
1947	non-synonymous	T1947C	V561A	ORF1a:561	9.13

## Sheet: Supplementary Table 4
Supplementary Table 4. Top 50 non-synonymous mutations frequency across different geographical locations.
Gene	Positions	Amino acid change	Mutations	Delhi	Gujarat	Karnataka	Maharashtra	Telangana	West Bengal
ORF1a	1701	S479F	C1701T	0	18.08	0	16	0.09	0
	1947	V561A	T1947C	39.11	9.79	2.05	2.85	0.35	7.13
	3267	T1001I	C3267T	1.33	7.5	19.88	8.65	20.75	8.26
	4965	T1567I	C4965T	0	2.56	0.29	15.18	0.09	8.71
	5700	A1812D	C5700A	1.78	6	5.85	45.67	23.02	2.38
	6312	T2016K	C6312A	35.56	1.06	7.02	1.93	7.32	1.02
	6573	S2103F	C6573T	0	0.62	0.88	0.34	31.56	0
	6954	I2230T	T6954C	1.78	4.85	2.63	1.64	0.09	6.56
	9389	D3042N	G9389A	1.78	1.76	26.02	1.88	3.4	17.08
	9693	A3143V	C9693T	0	0.09	0.29	0.24	21.62	0.45
	11083	L3606F	G11083T	33.33	5.73	14.91	6.77	11.77	3.05
	11201	T3646A	A11201G	0	2.65	0.29	15.18	0	8.6
ORF1b	13730	A88V	C13730T	42.22	1.23	7.02	2.08	7.15	3.51
	14408	P314L	C14408T	71.11	91.36	90.64	97.58	92.33	96.04
	16852	G1129C	G16852T	0	2.29	0.88	7.1	0.26	7.24
	17523	M1352I	G17523T	0	2.56	0.58	15.32	0	8.6
	20396	K6711R	A20396G	0	2.56	0.29	15.85	0.09	8.71
	20401	S2312P	T20401G	0	2.2	0.58	8.7	0	7.69
	21034	L2523F	C21034T	0	2.03	16.08	8.12	32.78	1.81
S	21846	T95I	C21846T	0.44	1.85	0.88	7.1	0.7	8.03
	22022	E154K	G22022A	0.44	3.09	0.29	11.89	0	8.6
	22882	N440K	T22882G	0	2.03	16.96	6.04	6.54	4.75
	22917	L452R	T22917G	0	2.73	0.29	18.41	0	9.5
	23012	E484Q/K	G23012C/A	0.89	3.62	0.58	19.33	0.09	19.12
	23063	N501Y	A23063T	1.33	5.11	2.34	1.84	0.17	6.67
	23271	A570D	C23271A	1.33	4.85	2.34	1.64	0.09	6.45
	23403	D614G	A23403G	72.44	96.91	90.64	98.02	92.5	97.4
	23593	Q677H	G23593T	3.11	6.35	0.88	3.87	3.75	3.62
	23604	P681H/R	C23604A/G	1.33	11.46	6.14	21.99	2.01	26.36
	23709	T716I	C23709T	1.78	4.85	2.34	1.45	0.17	6.45
	24506	S982A	T24506G	1.33	4.76	2.34	1.45	0.09	6.56
	24775	Q1071H	A24775T	0	1.23	0.29	11.65	0	8.6
ORF3a	25469	S26L	C25469T	0	2.82	0.29	17.69	0	9.16
	25528	L46F	C25528T	0	0	0.88	0.19	31.47	0
	25563	Q57H	G25563T	53.33	54.23	26.02	13.58	27.64	14.14
	26060	T223I	C26060T	2.22	6.97	1.17	2.85	2.53	11.76
	26173	E261*	G26173T	0	2.03	16.08	7.15	21.27	1.92
M	26767	I82T	T26767G/C	0.44	2.03	0.29	7.93	0	8.26
ORF8	28048	R52I	G28048T	1.33	4.67	2.92	2.22	0.78	8.6
	28111	Y73C	A28111G	1.33	4.76	2.34	1.55	0.09	6.45
	28183	S97I	G28183T	0	2.03	16.08	7.3	21.53	1.81
N	28277	S2P	T28277C	0	2.03	15.79	7.06	20.92	2.38
	28280	D3L	G28280C	1.78	7.23	2.92	5.46	0.61	9.73
	28311	P13L	C28311T	32	1.32	7.02	2.95	7.5	0.68
	28854	S194L	C28854T	56.44	45.68	24.27	13.05	24.32	15.05
	28881	R203K	G28881A	14.22	21.52	56.43	72.16	62.07	45.02
	28882	R203K	G28882A	14.22	18.17	56.73	54.28	61.99	35.63
	28883	G204R	G28883C	14.22	18.25	54.39	54.08	61.64	35.52
	28977	S235F	C28977T	1.33	4.85	2.92	1.79	0.09	7.47
	29402	D377Y	G29402T	2.22	4.32	1.46	18.9	1.31	10.29
